# Supplementary material for: Estimating the effect of pretreatment loss to follow up on TB associated mortality at public health facilities in Uganda
Source: PLoS One. 2020 Nov 18;15(11):e0241611. doi: 10.1371/journal.pone.0241611 (PMC7673517; doi:10.1371/journal.pone.0241611)
Supplement: S1 File — (CSV) [file pone.0241611.s001.csv]

studyid	sex	age	hivstatus	hflevel	distance	traced	pretreatment LFU	rxoutcome	Alive_six months
335	Male	35_44	Positive	HC-IV	6 - 15Km		No	Died	No
9	Male	45+	Positive	Hospital	6 - 15Km		No	Completed	yes
285	Male	35_44	Negative	Hospital	>25km		No	Died	No
380	Female	35_44	Negative	Hospital	>25km		No	Cured	yes
358	Female	15_24	Positive	Hospital	>25km		No	Died	No
6	Female	15_24	Positive	Hospital	6 - 15Km		No	LTFU	yes
8	Male	25_34	Negative	Hospital	<=5Km		No	Completed	yes
453	Male	25_34	Negative	HC-IV	6 - 15Km		No	Cured	yes
463	Male	35_44	Positive	HC-IV	<=5Km		No	Cured	yes
40	Male	45+	Negative	Hospital	<=5Km		No	Completed	yes
131	Male	45+	Negative	Hospital	16 - 25Km		No	Cured	yes
197	Female	25_34	Negative	Hospital	6 - 15Km		No	LTFU	unknown
271	Male	45+	Negative	Hospital	>25km		No	Completed	yes
477	Female	25_34	Negative	HC-IV	<=5Km		No	Cured	yes
59	Male	45+	Negative	Hospital	16 - 25Km		No	Completed	yes
177	Male	35_44	Positive	Hospital	6 - 15Km		No	Cured	yes
102	Male	25_34	Negative	Hospital	16 - 25Km		No	Completed	yes
10	Male	45+	Negative	Hospital	>25km		No	LTFU	unknown
267	Female	25_34	Positive	Hospital	>25km		No	LTFU	unknown
262	Male	15_24	Negative	Hospital	16 - 25Km		No	LTFU	unknown
272	Male	45+	Positive	Hospital	16 - 25Km		No	Died	No
337	Female	25_34	Negative	HC-IV	16 - 25Km		No	LTFU	yes
359	Female	25_34	Negative	Hospital	6 - 15Km		No	LTFU	unknown
454	Female	25_34	Positive	HC-IV	6 - 15Km		No	Died	No
208	Male	45+	Positive	Hospital	>25km		No	Died	No
56	Male	35_44	Positive	Hospital	>25km		No	Died	No
163	Female	35_44	Positive	Hospital	6 - 15Km	Yes	Yes	Died	No
1	Female	15_24	Negative	Hospital	6 - 15Km		No	Completed	yes
137	Male	45+	Negative	Hospital	16 - 25Km		No	Completed	yes
294	Male	35_44	Negative	Hospital	6 - 15Km		No	Completed	yes
295	Male	25_34	Positive	Hospital	>25km		No	Cured	yes
25	Male	45+	Negative	Hospital	>25km		No	Completed	yes
48	Female	25_34	Negative	Hospital	16 - 25Km	Yes	Yes	Died	No
388	Male	45+	Negative	Hospital	16 - 25Km		No	Died	No
392	Male	15_24	Negative	Hospital	16 - 25Km		No	Died	No
112	Female	35_44	Positive	Hospital	16 - 25Km		No	Died	No
139	Female	15_24	Positive	Hospital	16 - 25Km		No	Died	No
280	Male	45+	Negative	Hospital	>25km		No	LTFU	unknown
384	Male	45+	Negative	Hospital	16 - 25Km		No	LTFU	unknown
260	Male	25_34	Positive	Hospital	<=5Km		No	Died	No
16	Male	45+	Negative	Hospital	<=5Km		No	Died	No
18	Female	25_34	Positive	Hospital	16 - 25Km		No	LTFU	yes
284	Female	15_24	Positive	Hospital	>25km		No	LTFU	unknown
304	Male	25_34	Negative	Hospital	<=5Km		No	LTFU	unknown
107	Male	35_44	Positive	Hospital	16 - 25Km		No	Died	No
433	Male	45+	Positive	Hospital	16 - 25Km		No	Died	No
305	Male	15_24	Negative	Hospital	>25km		No	LTFU	unknown
449	Male	25_34	Negative	HC-IV	<=5Km		No	Cured	yes
129	Male	25_34	Negative	Hospital	>25km		No	Cured	yes
366	Female	15_24	Positive	Hospital	>25km		No	Completed	yes
466	Male	15_24	Negative	HC-IV	6 - 15Km		No	Cured	yes
473	Female	25_34	Positive	HC-IV	<=5Km		No	Completed	yes
391	Female	25_34	Negative	Hospital	16 - 25Km		No	Completed	yes
118	Female	25_34	Negative	Hospital	6 - 15Km		No	Completed	yes
404	Male	25_34	Negative	Hospital	16 - 25Km		No	Completed	yes
220	Female	25_34	Positive	Hospital	<=5Km		No	Completed	yes
230	Female	25_34	Positive	HC-IV	16 - 25Km		No	Died	No
360	Male	25_34	Negative	Hospital	>25km	Yes	Yes	Died	No
165	Male	45+	Negative	Hospital	6 - 15Km		No	LTFU	unknown
24	Female	35_44	Positive	Hospital			No	Died	No
26	Female	45+	Negative	Hospital	16 - 25Km	Yes	Yes	Died	No
109	Male	35_44	Negative	Hospital	<=5Km		No	Died	No
145	Male	45+	Negative	Hospital	16 - 25Km		No	LTFU	yes
370	Male	45+	Negative	Hospital	16 - 25Km		No	Cured	yes
151	Male	35_44	Positive	Hospital	>25km	Yes	Yes	Died	No
475	Male	25_34	Positive	HC-IV	<=5Km	Yes	Yes		yes
481	Female	15_24	Negative	HC-IV	6 - 15Km		No	Cured	yes
484	Female	15_24	Negative	HC-IV	<=5Km		No	Cured	yes
486	Female	25_34	Positive	HC-IV	<=5Km		No	LTFU	yes
23	Male	45+	Negative	Hospital	6 - 15Km		No	Completed	yes
105	Male	35_44	Negative	Hospital	6 - 15Km		No	Completed	yes
296	Male	25_34		Hospital		Yes	Yes		yes
501	Male	45+	Negative	HC-IV	<=5Km		No	Cured	yes
51	Female	15_24	Negative	Hospital	<=5Km	Yes	Yes	Cured	yes
505	Male	15_24	Negative	HC-IV	6 - 15Km		No	Cured	yes
506	Female	45+	Positive	HC-IV	6 - 15Km		No	Cured	yes
155	Female	25_34	Positive	Hospital	16 - 25Km		No	Cured	yes
277	Male	15_24	Negative	Hospital	<=5Km		No	LTFU	unknown
15	Female	35_44	Negative	Hospital	<=5Km		No	LTFU	yes
176	Female	15_24	Positive	Hospital	<=5Km		No	Died	No
171	Male	25_34	Negative	Hospital	>25km		No	LTFU	yes
310	Male	35_44	Positive	Hospital	>25km		No	Died	No
345	Male	45+	Negative	HC-IV	16 - 25Km	Yes	Yes	Died	No
312	Male	15_24	Negative	Hospital	<=5Km		No	LTFU	unknown
273	Male	15_24	Negative	Hospital	16 - 25Km		No	LTFU	unknown
150	Male	25_34	Positive	Hospital	>25km		No	LTFU	yes
76	Male	45+	Positive	Hospital	<=5Km		No	Died	No
269	Male	45+	Negative	Hospital	6 - 15Km		No	Died	No
286	Male	15_24	Positive	Hospital	<=5Km		No	LTFU	unknown
395	Male	35_44	Positive	Hospital	16 - 25Km		No	LTFU	yes
314	Male	45+	Negative	Hospital	<=5Km		No	Died	No
409	Male	35_44	Positive	Hospital	6 - 15Km		No	Failure	yes
507	Male	25_34	Positive	HC-IV	6 - 15Km		No	Died	No
382	Female	15_24	Negative	Hospital	>25km		No	Cured	yes
12	Female	45+	Negative	Hospital	6 - 15Km		No	Cured	yes
14	Male	35_44	Positive	Hospital	>25km		No	Completed	yes
204	Female	35_44	Positive	Hospital	6 - 15Km		No	Cured	yes
70	Female	15_24	Positive	Hospital	6 - 15Km	Yes	Yes	Failure	yes
422	Female	25_34	Negative	Hospital	16 - 25Km		No	Cured	yes
424	Male	35_44	Negative	Hospital	16 - 25Km		No	Completed	yes
184	Male	25_34	Negative	Hospital	>25km	Yes	Yes	Cured	yes
373	Male	45+	Positive	Hospital	>25km		No	LTFU	yes
239	Female	45+	Positive	HC-IV	16 - 25Km	Yes	Yes	Completed	yes
330	Female	45+	Negative	HC-IV	16 - 25Km		No	Completed	yes
30	Female	35_44	Negative	Hospital	>25km		No	LTFU	unknown
343	Female	25_34	Positive	HC-IV	16 - 25Km		No	Died	No
379	Male	25_34	Negative	Hospital	16 - 25Km		No	LTFU	yes
364	Female	45+	Negative	Hospital	>25km		No	Completed	yes
357	Female	15_24	Negative	Hospital	6 - 15Km		No	Completed	yes
386	Male	25_34	Negative	Hospital	>25km		No	LTFU	yes
447	Male	15_24	Negative	HC-IV	<=5Km		No	Cured	yes
308	Female	25_34	Positive	Hospital	>25km		No	Died	No
127	Female	35_44	Negative	Hospital	16 - 25Km		No	Cured	yes
328	Male	45+	Negative	HC-IV	6 - 15Km		No	Completed	yes
128	Female	35_44	Positive	Hospital	16 - 25Km		No	Cured	yes
368	Male	25_34	Negative	Hospital	>25km		No	Cured	yes
367	Male	45+	Positive	Hospital	>25km		No	Completed	yes
365	Male	25_34	Negative	Hospital	>25km		No	Completed	yes
257	Male	35_44	Negative	Hospital	<=5Km		No	Cured	yes
259	Female	25_34	Negative	Hospital	6 - 15Km		No	Failure	yes
194	Male	15_24	Positive	Hospital	6 - 15Km	Yes	Yes	Died	No
448	Male	45+	Negative	HC-IV	<=5Km		No	Cured	yes
4	Male	15_24	Negative	Hospital	<=5Km		No	Completed	yes
263	Female	25_34	Negative	Hospital	>25km		No	Cured	yes
452	Male	35_44	Positive	HC-IV	6 - 15Km		No	Cured	yes
120	Male	45+	Positive	Hospital	6 - 15Km		No	Died	No
233	Male	15_24	Negative	HC-IV	>25km		No	LTFU	yes
342	Male	25_34	Negative	HC-IV	6 - 15Km		No	LTFU	yes
242	Male	45+	Negative	HC-IV	16 - 25Km		No	LTFU	yes
351	Male	25_34	Positive	HC-IV	6 - 15Km		No	Died	No
205	Male	25_34	Negative	Hospital	6 - 15Km		No	Completed	yes
469	Male	35_44	Positive	HC-IV	<=5Km		No	Cured	yes
346	Male	45+	Negative	HC-IV	<=5Km		No	Cured	yes
410	Male	25_34	Negative	Hospital	6 - 15Km		No	Completed	yes
494	Male	45+	Negative	HC-IV	<=5Km		No	Cured	yes
215	Male	45+	Negative	Hospital	6 - 15Km	Yes	Yes	Completed	yes
446	Male	35_44	Positive	Hospital	<=5Km	Yes	Yes	Completed	yes
331	Male	15_24	Negative	HC-IV	>25km		No	Completed	yes
7	Male	25_34	Negative	Hospital	>25km		No	Completed	yes
132	Male	15_24	Positive	Hospital	>25km		No	Cured	yes
94	Female	25_34	Positive	Hospital	<=5Km	Yes	Yes	Failure	yes
138	Male	25_34	Negative	Hospital	16 - 25Km		No	Completed	yes
227	Male	45+	Negative	HC-IV	>25km		No	LTFU	yes
130	Male	15_24	Negative	Hospital	>25km		No	Cured	yes
134	Male	45+	Negative	Hospital	>25km		No	Cured	yes
141	Male	15_24	Negative	Hospital	16 - 25Km		No	Completed	yes
142	Female	35_44	Positive	Hospital	16 - 25Km		No	Cured	yes
143	Female	45+	Negative	Hospital	>25km		No	Cured	yes
416	Male	35_44	Positive	Hospital	16 - 25Km		No	LTFU	unknown
415	Male	45+	Positive	Hospital	<=5Km		No	LTFU	yes
37	Female	35_44	Positive	Hospital	16 - 25Km		No	Completed	yes
361	Male	25_34	Positive	Hospital	>25km		No	Completed	yes
175	Female	15_24	Negative	Hospital	6 - 15Km		No	Cured	yes
52	Male	25_34	Negative	Hospital	6 - 15Km		No	Cured	yes
135	Male	35_44	Positive	Hospital	>25km		No	Completed	yes
383	Female	25_34	Negative	Hospital	<=5Km		No	Failure	yes
20	Female	15_24	Negative	Hospital	>25km	Yes	Yes	Completed	yes
181	Female	35_44	Negative	Hospital	16 - 25Km		No	Cured	yes
111	Female	35_44	Negative	Hospital	16 - 25Km		No	Completed	yes
113	Male	45+	Positive	Hospital	>25km		No	Completed	yes
283	Female	15_24	Negative	Hospital	>25km		No	Cured	yes
216	Female	35_44	Negative	Hospital	<=5Km		No	Completed	yes
297	Female	45+	Negative	Hospital	16 - 25Km		No	Completed	yes
309	Male	45+	Positive	Hospital	<=5Km		No	Completed	yes
429	Female	25_34	Negative	Hospital	>25km		No	Completed	yes
228	Female	25_34	Negative	HC-IV	16 - 25Km		No	Completed	yes
423	Male	45+	Negative	Hospital	6 - 15Km	Yes	Yes	Cured	yes
428	Male	45+	Positive	Hospital	>25km		No	Cured	yes
146	Female	15_24	Negative	Hospital	<=5Km		No	Cured	yes
11	Male	45+	Positive	Hospital	>25km		No	Completed	yes
333	Female	15_24	Positive	HC-IV	<=5Km		No	Cured	yes
332	Male	35_44	Negative	HC-IV	<=5Km		No	Cured	yes
432	Female	25_34	Positive	Hospital	<=5Km		No	LTFU	unknown
408	Male	35_44	Negative	Hospital	6 - 15Km		No	LTFU	yes
160	Female	15_24	Negative	Hospital	<=5Km		No	Died	No
504	Male	25_34	Negative	HC-IV	6 - 15Km		No	LTFU	unknown
339	Male	35_44	Negative	HC-IV	<=5Km		No	Completed	yes
110	Female	25_34	Negative	Hospital	>25km		No	Cured	yes
149	Male	15_24	Negative	Hospital	6 - 15Km		No	Cured	yes
116	Male	15_24	Negative	Hospital	<=5Km		No	Completed	yes
225	Female	35_44	Negative	HC-IV	6 - 15Km		No	Completed	yes
46	Female	25_34	Negative	Hospital	<=5Km		No	Cured	yes
47	Male	15_24	Negative	Hospital	<=5Km	Yes	Yes		yes
336	Female	15_24	Negative	HC-IV			No	Completed	yes
465	Male	25_34	Negative	HC-IV	<=5Km		No	Cured	yes
270	Female	45+	Negative	Hospital	>25km		No	Cured	yes
28	Male	35_44	Negative	Hospital			No	Completed	yes
425	Female	25_34	Positive	Hospital	16 - 25Km		No	Cured	yes
434	Female	25_34	Negative	Hospital	>25km		No	Completed	yes
400	Female	25_34	Negative	Hospital	>25km		No	Cured	yes
122	Female	35_44	Positive	Hospital	<=5Km		No	Completed	yes
322	Male	45+	Negative	Hospital	<=5Km		No	Not_evaluated	unknown
226	Male	25_34	Negative	HC-IV	16 - 25Km		No	Cured	yes
21	Female	25_34	Negative	Hospital	>25km		No	Completed	yes
22	Female	35_44	Negative	Hospital	>25km		No	Completed	yes
106	Male	25_34	Positive	Hospital	6 - 15Km		No	Completed	yes
398	Male	35_44	Negative	Hospital	>25km		No	Cured	yes
402	Male	45+	Positive	Hospital	16 - 25Km		No	Cured	yes
403	Female	45+	Negative	Hospital	>25km		No	Completed	yes
115	Female	45+	Negative	Hospital	6 - 15Km		No	Completed	yes
385	Male	15_24	Positive	Hospital	>25km	Yes	Yes	Cured	yes
393	Female	35_44	Positive	Hospital	>25km	Yes	Yes	Died	No
119	Female	35_44	Positive	Hospital	>25km	Yes	Yes	Died	No
42	Female	45+	Negative	Hospital	>25km		No	Cured	yes
334	Female	15_24	Negative	HC-IV	6 - 15Km		No	Completed	yes
338	Female	25_34	Negative	HC-IV	>25km	Yes	Yes		yes
136	Male	35_44	Negative	Hospital	<=5Km		No	Completed	yes
354	Male	45+	Positive	HC-IV	<=5Km	Yes	Yes	Died	No
341	Female	25_34	Negative	HC-IV	<=5Km		No	Completed	yes
13	Female	25_34	Positive	Hospital	6 - 15Km		No	Completed	yes
97	Male	15_24	Negative	Hospital	<=5Km		No	Cured	yes
302	Female	15_24	Negative	Hospital	6 - 15Km		No	Cured	yes
496	Male	25_34	Negative	HC-IV	6 - 15Km		No	Completed	yes
350	Male	15_24	Negative	HC-IV	>25km		No	Completed	yes
193	Male	45+	Negative	Hospital	6 - 15Km	Yes	Yes	Completed	yes
96	Male	25_34	Negative	Hospital	<=5Km		No	Completed	yes
101	Female	25_34	Negative	Hospital	6 - 15Km		No	Completed	yes
103	Female	35_44	Negative	Hospital	>25km		No	Completed	yes
405	Male	15_24	Negative	Hospital	16 - 25Km		No	Completed	yes
495	Female	15_24	Negative	HC-IV	<=5Km		No	Cured	yes
217	Male	45+	Positive	Hospital	>25km		No	Cured	yes
300	Male	35_44	Negative	Hospital	>25km		No	Cured	yes
344	Female	45+	Positive	HC-IV	6 - 15Km		No	Completed	yes
234	Male	35_44	Negative	HC-IV	6 - 15Km		No	Failure	yes
299	Female	25_34	Positive	Hospital	16 - 25Km		No	Completed	yes
396	Female	15_24	Negative	Hospital	<=5Km	Yes	Yes	Completed	yes
117	Male	35_44	Negative	Hospital		Yes	Yes	Completed	yes
219	Male	45+	Negative	Hospital	6 - 15Km		No	Completed	yes
491	Male	25_34	Negative	HC-IV	6 - 15Km		No	Cured	yes
418	Male	25_34	Positive	Hospital	>25km		No	Completed	yes
90	Male	35_44	Negative	Hospital	6 - 15Km		No	Cured	yes
188	Male	25_34	Negative	Hospital	6 - 15Km		No	Cured	yes
406	Male	35_44	Negative	Hospital	>25km		No	Completed	yes
419	Male	45+	Negative	Hospital	16 - 25Km		No	Completed	yes
489	Male	25_34	Negative	HC-IV	<=5Km		No	Cured	yes
86	Male	15_24	Negative	Hospital	6 - 15Km		No	Completed	yes
104	Male	45+	Negative	Hospital	>25km		No	Completed	yes
187	Male	35_44	Positive	Hospital	<=5Km		No	Completed	yes
189	Male	15_24	Negative	Hospital	<=5Km		No	Cured	yes
191	Male	35_44	Positive	Hospital	6 - 15Km		No	Cured	yes
303	Female	25_34	Negative	Hospital	6 - 15Km		No	Cured	yes
420	Male	45+	Positive	Hospital	>25km		No	Cured	yes
236	Female	25_34	Negative	HC-IV	16 - 25Km		No	Completed	yes
237	Male	35_44	Negative	HC-IV	>25km		No	Cured	yes
497	Male	45+	Positive	HC-IV	6 - 15Km		No	Completed	yes
147	Female	25_34	Positive	Hospital	16 - 25Km	Yes	Yes	Completed	yes
421	Female	25_34	Positive	Hospital	>25km		No	Completed	yes
490	Male	15_24	Negative	HC-IV	<=5Km		No	Cured	yes
231	Male	45+	Negative	HC-IV	6 - 15Km		No	Cured	yes
301	Male	45+	Negative	Hospital	>25km		No	Cured	yes
229	Male	15_24	Negative	HC-IV	16 - 25Km		No	Cured	yes
232	Female	15_24	Negative	HC-IV	16 - 25Km		No	Completed	yes
91	Male	25_34	Negative	Hospital	<=5Km		No	Completed	yes
69	Female	25_34	Positive	Hospital	>25km		No	Completed	yes
306	Male	25_34	Positive	Hospital	16 - 25Km		No	Cured	yes
235	Male	15_24	Negative	HC-IV	16 - 25Km		No	Completed	yes
98	Male	45+	Positive	Hospital	6 - 15Km		No	Completed	yes
74	Male	25_34	Negative	Hospital	<=5Km		No	Completed	yes
179	Male	25_34	Negative	Hospital	<=5Km	Yes	Yes	Completed	yes
347	Male	45+	Negative	HC-IV	<=5Km		No	Completed	yes
211	Male	35_44	Negative	Hospital	6 - 15Km		No	Died	No
327	Male	35_44	Negative	Hospital	>25km		No	Not_evaluated	unknown
485	Male	25_34	Positive	HC-IV	<=5Km		No	LTFU	yes
35	Male	35_44	Negative	Hospital			No	LTFU	yes
19	Female	35_44	Positive	Hospital	>25km		No	Completed	yes
92	Male	25_34	Negative	Hospital	<=5Km		No	Failure	yes
148	Male	45+	Negative	Hospital	6 - 15Km		No	Completed	yes
290	Female	45+	Positive	Hospital	6 - 15Km		No	Cured	yes
399	Male	45+	Positive	Hospital	6 - 15Km		No	Completed	yes
95	Male	35_44	Negative	Hospital	16 - 25Km		No	Completed	yes
411	Male	35_44	Negative	Hospital	6 - 15Km		No	Cured	yes
413	Male	15_24	Negative	Hospital	>25km		No	Cured	yes
68	Male	15_24	Negative	Hospital			No	Completed	yes
72	Male	15_24	Negative	Hospital	16 - 25Km		No	Completed	yes
443	Female	35_44	Positive	Hospital	>25km		No	Completed	yes
499	Male	15_24	Negative	HC-IV	6 - 15Km		No	Completed	yes
78	Female	15_24	Negative	Hospital	>25km		No	Completed	yes
89	Male	15_24	Negative	Hospital	16 - 25Km		No	Cured	yes
84	Male	45+	Negative	Hospital	<=5Km	Yes	Yes	Completed	yes
500	Male	25_34	Negative	HC-IV	<=5Km		No	Cured	yes
348	Male	15_24	Negative	HC-IV	6 - 15Km		No	Completed	yes
87	Male	35_44	Positive	Hospital	16 - 25Km	Yes	Yes	Completed	yes
153	Male	15_24	Negative	Hospital	>25km	Yes	Yes	Failure	yes
313	Female	45+	Negative	Hospital	>25km		No	Cured	yes
77	Male	25_34	Positive	Hospital	<=5Km		No	Completed	yes
82	Male	45+	Negative	Hospital	>25km		No	Completed	yes
426	Male	45+	Negative	Hospital	16 - 25Km		No	Completed	yes
240	Female	15_24	Positive	HC-IV	6 - 15Km		No	Completed	yes
79	Male	25_34	Negative	Hospital	16 - 25Km		No	Completed	yes
435	Male	25_34	Positive	Hospital	<=5Km		No	Cured	yes
503	Male	35_44	Negative	HC-IV	6 - 15Km		No	Cured	yes
317	Male	25_34	Positive	Hospital	>25km		No	Completed	yes
27	Male	35_44	Positive	Hospital	6 - 15Km	Yes	Yes	Completed	yes
152	Male	25_34	Negative	Hospital	<=5Km		No	Completed	yes
480	Female	15_24	Negative	HC-IV	<=5Km	Yes	Yes	Cured	yes
436	Male	25_34	Negative	Hospital	16 - 25Km		No	Completed	yes
437	Female	35_44	Negative	Hospital	>25km		No	Cured	yes
438	Male	15_24	Negative	Hospital	>25km		No	Cured	yes
198	Male	25_34	Positive	Hospital			No	Completed	yes
244	Female	35_44	Negative	HC-IV	16 - 25Km		No	Cured	yes
318	Male	25_34	Negative	Hospital	<=5Km		No	Cured	yes
319	Male	45+	Negative	Hospital	>25km		No	Cured	yes
315	Female	25_34		Hospital		Yes	Yes		yes
502	Male	25_34	Negative	HC-IV	6 - 15Km		No	Completed	yes
369	Male	15_24	Negative	Hospital	6 - 15Km		No	LTFU	unknown
427	Female	35_44	Negative	Hospital	>25km		No	Completed	yes
430	Male	25_34	Negative	Hospital	>25km		No	Died	No
39	Female	15_24	Negative	Hospital	>25km		No	Cured	yes
126	Male	35_44	Negative	Hospital	6 - 15Km		No	Completed	yes
329	Male	45+	Positive	HC-IV	<=5Km		No	Completed	yes
372	Female	25_34	Negative	Hospital	<=5Km		No	Cured	yes
248	Female	25_34	Positive	HC-IV	16 - 25Km		No	Died	No
64	Male	15_24	Negative	Hospital	<=5Km		No	Completed	yes
487	Female	25_34	Positive	HC-IV	<=5Km		No	Cured	yes
397	Male	25_34	Negative	Hospital	>25km		No	Cured	yes
401	Male	25_34	Positive	Hospital	<=5Km		No	Cured	yes
88	Male	25_34	Positive	Hospital	>25km	Yes	Yes	LTFU	yes
412	Male	35_44	Positive	Hospital	16 - 25Km		No	Cured	yes
414	Female	35_44	Negative	Hospital	>25km		No	Completed	yes
493	Female	35_44	Positive	HC-IV	6 - 15Km		No	Cured	yes
509	Female	35_44	Negative	HC-IV	6 - 15Km		No	Cured	yes
321	Female	25_34	Negative	Hospital	>25km		No	Cured	yes
157	Male	25_34	Negative	Hospital	6 - 15Km		No	Completed	yes
81	Female	15_24	Negative	Hospital	<=5Km		No	Completed	yes
440	Male	35_44	Positive	Hospital	6 - 15Km		No	Cured	yes
164	Female	15_24	Negative	Hospital	6 - 15Km		No	Completed	yes
320	Male	15_24	Negative	Hospital	6 - 15Km		No	Completed	yes
200	Male	25_34	Negative	Hospital	6 - 15Km		No	Cured	yes
444	Female	15_24	Negative	Hospital	16 - 25Km		No	Completed	yes
224	Male	35_44	Negative	Hospital	>25km		No	Completed	yes
245	Female	35_44	Positive	HC-IV	16 - 25Km		No	Cured	yes
29	Male	45+	Negative	Hospital			No	Completed	yes
442	Male	45+	Negative	Hospital	>25km		No	Completed	yes
121	Male	15_24	Negative	Hospital		Yes	Yes	Cured	yes
83	Female	25_34	Positive	Hospital			No	Completed	yes
85	Female	25_34	Negative	Hospital	>25km		No	Completed	yes
195	Male	15_24	Negative	Hospital	<=5Km		No	Completed	yes
324	Female	25_34	Negative	Hospital	>25km		No	Cured	yes
158	Male	25_34	Negative	Hospital	6 - 15Km		No	Cured	yes
202	Female	15_24	Negative	Hospital	6 - 15Km		No	Cured	yes
222	Female	25_34	Positive	Hospital	6 - 15Km		No	Completed	yes
247	Male	35_44	Positive	HC-IV	16 - 25Km		No	Completed	yes
31	Male	45+	Positive	Hospital	6 - 15Km	Yes	Yes	Completed	yes
221	Male	45+	Negative	Hospital	>25km		No	Completed	yes
508	Male	35_44	Negative	HC-IV	6 - 15Km		No	Cured	yes
2	Female	25_34	Positive	Hospital	>25km		No	Not_evaluated	unknown
17	Male	35_44	Positive	Hospital	>25km		No	Not_evaluated	yes
213	Male	45+	Negative	Hospital	>25km		No	completed	yes
183	Male	15_24	Negative	Hospital	<=5Km	Yes	Yes	Not_evaluated	yes
349	Female	25_34	Positive	HC-IV	>25km		No	Not_evaluated	yes
167	Female	45+	Positive	Hospital	>25km		No	Not_evaluated	unknown
258	Female	45+	Negative	Hospital	>25km		No	Not_evaluated	unknown
281	Male	45+	Negative	Hospital	6 - 15Km		No	Not_evaluated	unknown
282	Male	25_34	Negative	Hospital	>25km		No	Not_evaluated	unknown
326	Female	25_34	Positive	Hospital	>25km		No	Not_evaluated	unknown
108	Male	35_44	Positive	Hospital	<=5Km	Yes	Yes	completed	yes
279	Female	25_34	Negative	Hospital	>25km	Yes	Yes	completed	yes
288	Male	45+	Negative	Hospital	>25km		No	Not_evaluated	yes
292	Male	35_44	Negative	Hospital	<=5Km		No	Not_evaluated	yes
73	Female	45+	Positive	Hospital			No	Not_evaluated	yes
80	Male	35_44	Negative	Hospital	6 - 15Km		No	Not_evaluated	yes
190	Female	45+	Negative	Hospital	>25km		No	completed	yes
192	Female	45+	Negative	Hospital	>25km	Yes	Yes	completed	yes
340	Male	15_24	Positive	HC-IV	>25km		No	Not_evaluated	yes
472	Female	35_44	Positive	HC-IV	16 - 25Km	Yes	Yes	completed	yes
218	Male	25_34	Negative	Hospital	<=5Km	Yes	Yes	Not_evaluated	yes
223	Male	35_44	Negative	Hospital	>25km		No	completed	yes
238	Male	25_34	Negative	HC-IV			No	Not_evaluated	yes
241	Female	15_24	Negative	HC-IV	16 - 25Km		No	Not_evaluated	yes
246	Female	45+	Negative	HC-IV	16 - 25Km		No	completed	yes
249	Female	45+	Positive	HC-IV	6 - 15Km		No	completed	yes
251	Male	45+	Positive	HC-IV	16 - 25Km		No	completed	yes
252	Male	45+	Positive	HC-IV	6 - 15Km		No	completed	yes
253	Male	45+	Negative	HC-IV	16 - 25Km		No	completed	yes
33	Male	15_24	Positive	Hospital	6 - 15Km		No	completed	yes
34	Male	45+	Positive	Hospital	16 - 25Km		No	Not_evaluated	yes
36	Male	45+	Negative	Hospital	16 - 25Km		No	completed	yes
352	Male	25_34	Positive	HC-IV	6 - 15Km		No	completed	yes
353	Female	15_24	Negative	HC-IV	16 - 25Km		No	Completed	yes
355	Female	45+	Negative	HC-IV	>25km		No	completed	yes
356	Male	25_34	Negative	HC-IV	6 - 15Km		No	completed	yes
323	Male	45+	Negative	Hospital	<=5Km		No	completed	yes
325	Male	15_24	Negative	Hospital	>25km		No	completed	yes
441	Male	25_34	Negative	Hospital	>25km		No	completed	yes
445	Male	25_34	Negative	Hospital	6 - 15Km		No	completed	yes
510	Male	15_24	Negative	HC-IV	<=5Km		No	completed	yes
156	Female	15_24	Negative	Hospital	<=5Km	Yes	Yes	completed	yes
207	Male	25_34	Negative	Hospital	<=5Km		No	Completed	yes
265	Female	25_34	Negative	Hospital	<=5Km		No	Completed	yes
44	Male	25_34	Negative	Hospital	>25km		No	Cured	yes
45	Female	15_24	Negative	Hospital	>25km		No	Cured	yes
261	Female	35_44	Negative	Hospital	<=5Km		No	Cured	yes
196	Male	35_44	Positive	Hospital	6 - 15Km		No	Died	No
460	Female	35_44	Negative	HC-IV	6 - 15Km		No	Cured	yes
41	Female	35_44	Positive	Hospital	<=5Km	Yes	Yes		yes
266	Male	15_24	Positive	Hospital	<=5Km		No	Completed	yes
457	Female	35_44	Positive	HC-IV	6 - 15Km		No	Cured	yes
203	Male	25_34		Hospital		Yes	Yes		yes
375	Female	35_44	Positive	Hospital	16 - 25Km		No	Cured	yes
376	Male	35_44	Negative	Hospital	>25km		No	Cured	yes
268	Female	35_44	Negative	Hospital	>25km		No	Cured	yes
482	Female	25_34	Negative	HC-IV	<=5Km		No	Cured	yes
458	Female	15_24	Negative	HC-IV	6 - 15Km		No	Cured	yes
199	Male	45+	Negative	Hospital	16 - 25Km	Yes	Yes	Died	No
459	Female	15_24	Negative	HC-IV	6 - 15Km		No	Cured	yes
371	Female	25_34	Negative	Hospital	>25km		No	Completed	yes
374	Male	15_24	Negative	Hospital	<=5Km		No	Completed	yes
456	Male	15_24	Negative	HC-IV	<=5Km		No	Cured	yes
464	Female	25_34	Positive	HC-IV	<=5Km		No	Cured	yes
467	Female	15_24	Negative	HC-IV	6 - 15Km		No	Cured	yes
468	Male	25_34	Positive	HC-IV	<=5Km		No	Cured	yes
470	Male	15_24	Negative	HC-IV	6 - 15Km		No	Cured	yes
377	Male	25_34	Negative	Hospital	<=5Km		No	Completed	yes
166	Female	25_34	Positive	Hospital	<=5Km		No	Completed	yes
378	Male	45+	Negative	Hospital	<=5Km		No	Cured	yes
172	Male	15_24	Negative	Hospital			No	Completed	yes
54	Female	25_34	Negative	Hospital	<=5Km		No	Cured	yes
55	Female	15_24	Negative	Hospital	6 - 15Km		No	Cured	yes
57	Male	15_24	Negative	Hospital	<=5Km		No	Cured	yes
206	Male	35_44	Positive	Hospital	>25km		No	Completed	yes
492	Male	15_24	Negative	HC-IV	<=5Km		No	LTFU	yes
58	Female	35_44	Negative	Hospital	6 - 15Km		No	Cured	yes
381	Male	25_34	Negative	Hospital	>25km		No	Completed	yes
255	Female	25_34	Positive	Hospital	<=5Km		No	Cured	yes
53	Male	15_24	Negative	Hospital	<=5Km		No	Cured	yes
60	Male	15_24	Negative	Hospital	<=5Km		No	Cured	yes
174	Male	35_44	Negative	Hospital	16 - 25Km		No	Completed	yes
49	Male	45+	Negative	Hospital	>25km		No	Completed	yes
180	Male	15_24	Negative	Hospital	16 - 25Km		No	LTFU	yes
50	Male	25_34	Negative	Hospital			No	Completed	yes
389	Male	15_24	Negative	Hospital	<=5Km		No	Cured	yes
278	Male	35_44	Negative	Hospital	>25km		No	Completed	yes
170	Male	45+	Positive	Hospital	<=5Km		No	Cured	yes
275	Male	45+	Negative	Hospital	6 - 15Km		No	Cured	yes
390	Male	35_44	Negative	Hospital	16 - 25Km		No	Cured	yes
168	Male	35_44	Negative	Hospital	16 - 25Km		No	Cured	yes
274	Female	25_34	Positive	Hospital	>25km		No	Completed	yes
210	Male	25_34	Negative	Hospital	6 - 15Km		No	Cured	yes
471	Male	25_34	Negative	HC-IV	<=5Km		No	Cured	yes
474	Female	25_34	Positive	HC-IV	<=5Km		No	Cured	yes
476	Female	25_34	Positive	HC-IV	<=5Km		No	Cured	yes
169	Male	35_44	Negative	Hospital	6 - 15Km	Yes	Yes	Cured	yes
61	Male	35_44	Positive	Hospital	<=5Km		No	Cured	yes
394	Male	45+	Negative	Hospital	6 - 15Km		No	Cured	yes
289	Male	35_44	Negative	Hospital	<=5Km		No	Completed	yes
63	Female	25_34	Positive	Hospital	<=5Km		No	Cured	yes
488	Female	15_24	Positive	HC-IV	6 - 15Km		No	Cured	yes
209	Female	15_24	Positive	Hospital	<=5Km		No	Completed	yes
291	Female	25_34	Negative	Hospital	<=5Km		No	Completed	yes
479	Male	35_44	Positive	HC-IV	<=5Km		No	Cured	yes
178	Female	45+	Negative	Hospital	16 - 25Km		No	Cured	yes
478	Female	15_24	Negative	HC-IV	6 - 15Km		No	Cured	yes
182	Female	25_34	Positive	Hospital	6 - 15Km		No	Completed	yes
293	Male	15_24	Negative	Hospital	<=5Km		No	Completed	yes
287	Male	25_34	Negative	Hospital	>25km		No	Cured	yes
214	Male	45+	Negative	Hospital	6 - 15Km		No	Completed	yes
62	Female	15_24	Negative	Hospital			No	Completed	yes
212	Female	35_44	Negative	Hospital	6 - 15Km		No	Cured	yes
185	Female	15_24	Negative	Hospital	6 - 15Km		No	Completed	yes
3	Female	25_34	Positive	Hospital	6 - 15Km	No	Yes		unknown
5	Female	25_34	Negative	Hospital		No	Yes		unknown
32	Female	45+	Positive	Hospital	<=5Km	No	Yes		unknown
38	Female	45+		Hospital	<=5Km	No	Yes		unknown
43	Male	15_24	Negative	Hospital	<=5Km	No	Yes		unknown
65	Female	15_24		Hospital		No	Yes		unknown
66	Male	45+		Hospital		No	Yes		unknown
67	Female	15_24		Hospital	6 - 15Km	No	Yes		unknown
71	Female	25_34		Hospital	<=5Km	No	Yes		unknown
75	Female	35_44		Hospital	<=5Km	No	Yes		unknown
93	Male	25_34		Hospital		No	Yes		unknown
99	Female	15_24		Hospital		No	Yes		unknown
100	Female	35_44		Hospital		No	Yes		unknown
114	Male	25_34		Hospital		No	Yes		unknown
123	Male	25_34	Negative	Hospital	16 - 25Km	No	Yes		unknown
124	Female	15_24		Hospital	6 - 15Km	No	Yes		unknown
125	Male	25_34		Hospital		No	Yes		unknown
133	Female	15_24		Hospital	<=5Km	No	Yes		unknown
140	Female	45+		Hospital	16 - 25Km	No	Yes		unknown
144	Male	45+		Hospital		No	Yes		unknown
154	Male	35_44	Positive	Hospital		No	Yes		unknown
159	Male	25_34		Hospital		No	Yes		unknown
161	Female	45+		Hospital		No	Yes		unknown
162	Male	25_34		Hospital		No	Yes		unknown
173	Male	25_34	Negative	Hospital	<=5Km	No	Yes		unknown
186	Female	45+		Hospital	6 - 15Km	No	Yes		unknown
201	Female	45+		Hospital	<=5Km	No	Yes		unknown
243	Female	35_44	Positive	HC-IV	>25km	No	Yes		unknown
250	Female	25_34	Positive	HC-IV	16 - 25Km	No	Yes		unknown
254	Male	25_34	Positive	Hospital		No	Yes		unknown
256	Female	15_24	Negative	Hospital		No	Yes		unknown
264	Male	25_34		Hospital		No	Yes		unknown
276	Male	45+		Hospital		No	Yes		unknown
298	Female	25_34		Hospital	<=5Km	No	Yes		unknown
307	Male	45+		Hospital		No	Yes		unknown
311	Female	25_34		Hospital	<=5Km	No	Yes		unknown
316	Male	35_44	Positive	Hospital	<=5Km	No	Yes		unknown
362	Male	35_44		Hospital	>25km	No	Yes		unknown
363	Male	35_44	Positive	Hospital	<=5Km	No	Yes		unknown
387	Male	45+	Negative	Hospital		No	Yes		unknown
407	Male	25_34	Negative	Hospital	>25km	No	Yes		unknown
417	Male	45+	Positive	Hospital		No	Yes		unknown
431	Male	25_34	Negative	Hospital	6 - 15Km	No	Yes		unknown
439	Male	45+	Positive	Hospital		No	Yes		unknown
450	Male	25_34	Negative	HC-IV	<=5Km	No	Yes		unknown
451	Male	15_24	Negative	HC-IV	6 - 15Km	No	Yes		unknown
455	Male	25_34	Positive	HC-IV		No	Yes		unknown
461	Female	35_44	Negative	HC-IV	<=5Km	No	Yes		unknown
462	Male	45+	Negative	HC-IV	<=5Km	No	Yes		unknown
483	Female	15_24		HC-IV	6 - 15Km	No	Yes		unknown
498	Male	45+	Positive	HC-IV	<=5Km	No	Yes		unknown
